# Supplementary material for: Low-Dose Delta-9-Tetrahydrocannabinol as Beneficial Treatment for Aged APP/PS1 Mice
Source: Int J Mol Sci. 2022 Mar 2;23(5):2757. doi: 10.3390/ijms23052757 (PMC8910894; doi:10.3390/ijms23052757)
Supplement: Supplementary file 1 [file ijms-23-02757-s001.zip]

Archive with 1 entries (1 files):
- ijms-1582420-supplementary.pdf
